# Supplementary material for: Shelf Life of Minced Pork in Vacuum-Adsorbed Carvacrol@Natural Zeolite Nanohybrids and Poly-Lactic Acid/Triethyl Citrate/Carvacrol@Natural Zeolite Self-Healable Active Packaging Films
Source: Antioxidants (Basel). 2024 Jun 27;13(7):776. doi: 10.3390/antiox13070776 (PMC11274301; doi:10.3390/antiox13070776)
Supplement: Supplementary file 1 [file antioxidants-13-00776-s001.zip]

Archive with 1 entries (1 files):
- antioxidants-3055095-supplementary.pdf
